# Supplementary material for: Genome-Wide Identification and Expression Analysis of the U-Box E3 Ubiquitin Ligase Gene Family Related to Monoterpene Indole Alkaloids Biosynthesis in Uncaria rhynchophylla
Source: Int J Mol Sci. 2026 Jun 9;27(12):5198. doi: 10.3390/ijms27125198 (PMC13299250; doi:10.3390/ijms27125198)
Supplement: Supplementary file 1 [file ijms-27-05198-s001.zip]

Archive with 1 entries (1 files):
- ijms-4329165-supplementary.pdf
